# Supplementary material for: SARS-CoV-2 ORF7a Protein Impedes Type I Interferon-Activated JAK/STAT Signaling by Interacting with HNRNPA2B1
Source: Int J Mol Sci. 2025 Jun 10;26(12):5536. doi: 10.3390/ijms26125536 (PMC12193315; doi:10.3390/ijms26125536)
Supplement: Supplementary file 1 [file ijms-26-05536-s001.zip]

Archive with 1 entries (1 files):
- ijms-3561704-supplementary.pdf
